# Supplementary material for: Arbuscular Mycorrhizal Fungi and Compost-Based Biostimulants Enhance Fitness, Physiological Responses, Yield, and Quality Traits of Drought-Stressed Tomato Plants
Source: Plants (Basel). 2023 Apr 30;12(9):1856. doi: 10.3390/plants12091856 (PMC10180964; doi:10.3390/plants12091856)
Supplement: Supplementary file 1 [file plants-12-01856-s001.zip]

Archive with 1 entries (1 files):
- plants-2358801-supplementary.pdf
